# Supplementary material for: Dietary diversity among pregnant women and associated factors in Ethiopia: Systematic review and meta-analysis
Source: PLoS One. 2021 Jun 10;16(6):e0251906. doi: 10.1371/journal.pone.0251906 (PMC8191951; doi:10.1371/journal.pone.0251906)
Supplement: S1 Table — (XLSX) [file pone.0251906.s002.xlsx]

## Sheet: Sheet1
	S1 Table: Risk of Bias assessment Tool of Eligible Articles by using the Hoy 2012 tool
NO	Study ID	Representation	Sampling	Random selection	Non response bias	Data collection	Case Definition	Reliability and validity of study tool	Method of data collection	Prevalence period	Numerator and denominator	Summary Assessment
1	Abebe, et al	Low risk	Low risk	low risk	Low risk	Low risk	low risk	High risk	low risk	low risk	Low risk	Low risk
2	Alemayehu, et al	Low risk	Low risk	Low risk	Low risk	Low risk	High risk	Low risk	Low risk	low risk	Low risk	Low risk
3	Aliwo, et al	Low risk	Low risk	Low risk	Low risk	Low risk	Low risk	Low risk	Low risk	Low risk	Low risk	Low risk
4	Demilew, et al	High risk	Low risk	Low risk	Low risk	Low risk	Low risk	Low risk	Low risk	Low risk	Low risk	Low risk
5	Desta, et al	High risk	Low risk	low risk	Low risk	Low risk	High risk	High risk	Low risk	Low risk	Low risk	Medium risk
6	Diddana	Low risk	Low risk	Low risk	Low risk	Low risk	Low risk	Low risk	Low risk	Low risk	Low risk	Low risk
7	Daba, et al	High risk	Low risk	low risk	Low risk	Low risk	Low risk	High risk	Low risk	Low risk	Low risk	Low risk
8	Hailu, et al	Low risk	Low risk	Low risk	Low risk	Low risk	Low risk	Low risk	Low risk	Low risk	Low risk	Low risk
9	Jemal, et al	Low risk	Low risk	Low risk	Low risk	Low risk	Low risk	Low risk	Low risk	Low risk	Low risk	Low risk
10	Nana, et al	Low risk	Low risk	Low risk	Low risk	Low risk	Low risk	Low risk	Low risk	Low risk	Low risk	Low risk
11	Hailu1, et al	Low risk	Low risk	Low risk	High risk	Low risk	Low risk	Low risk	Low risk	High risk	Low risk	Low risk
12	Tenaw, et al	High risk	Low risk	Low risk	Low risk	Low risk	low risk	Low risk	Low risk	Low risk	Low risk	Low risk
13	Tolera, et al	High risk	High risk	High risk	Low risk	Low risk	High risk	High risk	High risk	High risk	Low risk	High risk
14	Yeneabat, et al	Low risk	Low risk	Low risk	Low risk	Low risk	Low risk	Low risk	Low risk	Low risk	Low risk	Low risk
15	Zerfu, et al	Low risk	Low risk	Low risk	High risk	Low risk	Low risk	Low risk	Low risk	Low risk	Low risk	Low risk
16	Samuel, et al	High risk	Low risk	Low risk	Low risk	Low risk	low risk	Low risk	Low risk	Low risk	Low risk	Low risk
17	Gebreselassie, et al	Low risk	Low risk	Low risk	Low risk	Low risk	Low risk	Low risk	Low risk	Low risk	Low risk	Low risk
18	workicho, et al	High risk	High risk	Low risk	High risk	Low risk	Low risk	Low risk	Low risk	Low risk	Low risk	Medium risk
	Shenka, et al	Low risk	Low risk	low risk	Low risk	Low risk	High risk	High risk	Low risk	low risk	Low risk	Low risk
	Tefera, et al	Low risk	Low risk	low risk	Low risk	Low risk	low risk	Low risk	Low risk	low risk	Low risk	Low risk
	Kobiro, et al	Low risk	Low risk	low risk	Low risk	Low risk	High risk	High risk	Low risk	low risk	Low risk	Low risk
	Gizahewu, et al	Low risk	Low risk	low risk	High risk	Low risk	High risk	High risk	Low risk	low risk	Low risk	Medium risk
	Delil, et al	Low risk	Low risk	low risk	High risk	Low risk	High risk	Low risk	Low risk	low risk	Low risk	Low risk
22	Risk of bias assessment tool: Yes (low risk); No (high risk)
23	1. Representation: Was the study population a close representation of the national population?
24	2. Sampling: Was the sampling frame a true or close representation of the target population?
25	3. Random selection: Was some form of random selection used to select the sample OR was a census undertaken?
26	4. Non-response bias: Was the likelihood of non-response bias minimal?
27	5. Data collection: Were data collected directly from the subjects?
28	6. Case definition: Was an acceptable case definition used in the study?
29	7. Reliability and validity of study tool: Was the study instrument that measured the parameter of interest show to have reliability and validity?
30	8. Data collection: Was the same mode of data collection used for all subjects?
31	9. Prevalence period: Was the length of the prevalence period for the parameter of interest appropriate?
	10. Numerators and denominators: Were the numerator(s) and denominator(s) for the parameter of interest appropriate?
	The overall risk of bias scored based on the number of high risk of bias per study: low risk (≤2), moderate risk (3–4), and high risk (≥5).

## Sheet: Sheet2
Cherinet et al.
Cherinet et al.
Berhanu et al.
Girma et al.
Mezgebu et al.
Wolka E et al.
Gebriel et al.
Mesele et al.
Aweke KA et al.
Kibatu et al.
Enyew et al.
Hailu et al.
Sime HK et al.
Solomon E .
Muleta et al.
Hibstu DT et al.
Tigabu E et al.
Ahmed A et al.
Abebe et al.
