# Supplementary material for: Dietary diversity among pregnant women and associated factors in Ethiopia: Systematic review and meta-analysis
Source: PLoS One. 2021 Jun 10;16(6):e0251906. doi: 10.1371/journal.pone.0251906 (PMC8191951; doi:10.1371/journal.pone.0251906)
Supplement: S2 Table — (XLSX) [file pone.0251906.s003.xlsx]

## Sheet: proportion
author	year	location	study design	sampe size	proportion	logpro	logse	propt	se	response
Abebe, et al	2014	SNNP	CBCS	104	50	3.91202		0.5	0.049029		-0.693147
Alemayehu, et al	2016	Amhara	CBCS	574	40.1	3.69138		0.401	0.0204564	574/580
Aliwo, et al	2019	Amhara	CBCS	647	31.4	3.44681		0.314	0.0182463	97.4
Demilew, et al	2020	Amhara	CBCS	694	19.9	2.99072		0.199	0.0151552	97.5
Desta, et al	2019	Oromia	IBCS	315	25.4	3.23475		0.254	0.0245262	95.7
Diddana	2019	Amhara	CBCS	604	74.5	4.3108		0.745	0.0177349	100
Daba, et al	2013	Oromia	IBCS	419	47	3.85015		0.47	0.0243826	99.3
Hailu, et al	2019	Oromia	IBCS	422	44.8	3.80221		0.448	0.0242076	99.7
Jemal, et al	2019	Tigray	IBCS	412	61.2	4.11415		0.612	0.0240073	98
Nana, et al	2018	Amhara	CBCS	616	39.3	3.67122		0.393	0.0196789	100
Hailu1, et al	2020	Oromia	IBCS	419	33.9	3.52342		0.339	0.0231256	99.5
Tenaw, et al	2018	A.A	IBCS	322	34.5	3.54096		0.345	0.0264912	94.7
Tolera, et al	2018	Oromia	CBCS	338	25	3.21888		0.25	0.0235528	98.5
Yeneabat, et al	2019	Amhara	CBCS	759	44.3	3.79098		0.443	0.0180305	91
Zerfu, et al	2019	Oromia	IBCS	432	49.7	3.906		0.497	0.0240558	100
Samuel, et al	2020	SNNP	IBCS	423	20.1	3.00072		0.201	0.019485	97
Gebreselassie, et al	2013	SNNP	CBCS	700	65.3	4.17899		0.653	0.0179917	93.3
workicho, et al	2018	Oromia	IBCS	1393	12.8	2.54945		0.128	0.00895133
Shenka, et al	2018	Driedewa	IBCS	380	43	3.7612		0.43	0.0253969	98.2
Tefera, et al	2020	A.A	IBCS	402	60.9	4.10923		0.609	0.024338	99
Kobiro, et al	2020	SNNP	IBCS	303	42.6	3.75185		0.426	0.0284079	99
Gizahewu, et al	2019	SNNP	IBCS	211	31.8	3.45947		0.318	0.0320601	100
Delil, et al	2018	SNNP	IBCS	314	47.9	3.86912		0.479	0.0281917	98.4

## Sheet: Factors
author	year	location	study design	sampe size	Knowldege yes	knowledge no	no knowledge yes	no knowledge no	Nutrion info yes	Nutrion info no	nutrion info no yes	nutrion info no no	income 2000 yess	income2000 no	Income gr200 yess	income greater 2000	Fam size less 5 yes	Fam size les 5 no	Fam size gr 5 yes	Fam size gr 5 no
Alemayehu, et al	2016	Amhara	CBCS	574	161	142	69	202	204	244	26	100	161	276	69	68
Aliwo, et al	2019	Amhara	CBCS	647					193	389	10	55
Demilew, et al	2020	Amhara	CBCS	694	107	267	31	289	56	140	82	416
Desta, et al	2019	Oromia	IBCS	315									30	222	50	15	76	226	4	10
Diddana	2019	Amhara	CBCS	604
Daba, et al	2013	Oromia	IBCS	419													125	226	17	51
Hailu, et al	2019	Oromia	IBCS	422													86	84	99	144
Nana, et al	2018	Amhara	CBCS	616	187	191	55	183
Tolera, et al	2018	Oromia	CBCS	338					169	6	78	85	160	24	86	68	151	66	95	26
Tefera, et al	2020	A.A	IBCS	402					142	48	103	109	45	50	200	107

## Sheet: Factors2
author	year	location	study design	sampe size	Medu read and write yes	read write no	primary ed yes	primary no	formal yes	formal ed no	hasedu read and write yes	hasedu read and write no	hprimary yes	hasprimary no	hasband formal yes	hasb formal no	wealthin medium yes	wealthmno	wealth high y	wealth high no	wealth poor yes	wealth poor no	ANC yes	ANC NO	ANC yesd	ANC No d
Alemayehu, et al	2016	Amhara	CBCS	574			203	259	27	88
Aliwo, et al	2019	Amhara	CBCS	647	27	33	57	88	119	323	29	65	48	124	126	255	49	167	93	123	61	154	8	42	195	389
Desta, et al	2019	Oromia	IBCS	315			72	220	8	15
Demilew, et al	2020	Amhara	CBCS	694													21	118	76	202	41	236
Jemal, et al	2019	Tigray	IBCS	412	26	20	162	61	64	79
Tolera, et al	2018	Oromia	CBCS	338	40	10	113	49	93	33	31	10	144	60	53	21
Yeneabat, et al	2019	Amhara	CBCS	759			256	120	80	303			259	151	71	250	27	125	233	71	76	227
Tefera, et al	2020	A.A	IBCS	402			223	127	22	30

## Sheet: Factor3
author	year	location	study design	sampe size	residence ur yes	residence urno	residence rno	residence r no
Daba, et al	2013	Oromia	IBCS	419	1	17	141	260
Hailu, et al	2019	Oromia	IBCS	422	48	115	137	113
Jemal, et al	2019	Tigray	IBCS	412	212	116	40	44
Yeneabat, et al	2019	Amhara	CBCS	759	225	57	111	366
Tefera, et al	2020	A.A	IBCS	402
