# Supplementary material for: Dietary diversity among pregnant women and associated factors in Ethiopia: Systematic review and meta-analysis
Source: PLoS One. 2021 Jun 10;16(6):e0251906. doi: 10.1371/journal.pone.0251906 (PMC8191951; doi:10.1371/journal.pone.0251906)
Supplement: S1 File — (TXT) [file pone.0251906.s004.txt]

1: Yeneabat T, Adugna H, Asmamaw T, Wubetu M, Admas M, Hailu G, Bedaso A, Amare
T. Maternal dietary diversity and micronutrient adequacy during pregnancy and
related factors in East Gojjam Zone, Northwest Ethiopia, 2016. BMC Pregnancy
Childbirth. 2019 May 15;19(1):173. doi: 10.1186/s12884-019-2299-2. PMID:
31092223; PMCID: PMC6521398.

2: Semahegn A, Mengistie B. Domestic violence against women and associated
factors in Ethiopia; systematic review. Reprod Health. 2015 Aug 29;12:78. doi:
10.1186/s12978-015-0072-1. PMID: 26319026; PMCID: PMC4553009.

3: Aliwo S, Fentie M, Awoke T, Gizaw Z. Dietary diversity practice and
associated factors among pregnant women in North East Ethiopia. BMC Res Notes.
2019 Mar 7;12(1):123. doi: 10.1186/s13104-019-4159-6. PMID: 30845950; PMCID:
PMC6407270.

4: Nana A, Zema T. Dietary practices and associated factors during pregnancy in
northwestern Ethiopia. BMC Pregnancy Childbirth. 2018 May 25;18(1):183. doi:
10.1186/s12884-018-1822-1. PMID: 29801471; PMCID: PMC5970492.

5: Zerfu TA, Baye K, Faber M. Dietary diversity cutoff values predicting anemia
varied between mid and term of pregnancy: a prospective cohort study. J Health
Popul Nutr. 2019 Dec 13;38(1):44. doi: 10.1186/s41043-019-0196-y. PMID:
31836026; PMCID: PMC6911293.

6: Desta M, Kassie B, Chanie H, Mulugeta H, Yirga T, Temesgen H, Leshargie CT,
Merkeb Y. Adherence of iron and folic acid supplementation and determinants
among pregnant women in Ethiopia: a systematic review and meta-analysis. Reprod
Health. 2019 Dec 21;16(1):182. doi: 10.1186/s12978-019-0848-9. PMID: 31864397;
PMCID: PMC6925441.

7: Lebso M, Anato A, Loha E. Prevalence of anemia and associated factors among
pregnant women in Southern Ethiopia: A community based cross-sectional study.
PLoS One. 2017 Dec 11;12(12):e0188783. doi: 10.1371/journal.pone.0188783. PMID:
29228009; PMCID: PMC5724831.

8: Jemal K, Awol M. Minimum Dietary Diversity Score and Associated Factors among
Pregnant Women at Alamata General Hospital, Raya Azebo Zone, Tigray Region,
Ethiopia. J Nutr Metab. 2019 May 2;2019:8314359. doi: 10.1155/2019/8314359.
PMID: 31192011; PMCID: PMC6525861.

9: Zerfu TA, Umeta M, Baye K. Dietary diversity during pregnancy is associated
with reduced risk of maternal anemia, preterm delivery, and low birth weight in
a prospective cohort study in rural Ethiopia. Am J Clin Nutr. 2016
Jun;103(6):1482-8. doi: 10.3945/ajcn.115.116798. Epub 2016 May 11. PMID:
27169832.

10: Delil R, Tamiru D, Zinab B. Dietary Diversity and Its Association with
Anemia among Pregnant Women Attending Public Health Facilities in South
Ethiopia. Ethiop J Health Sci. 2018 Sep;28(5):625-634. doi:
10.4314/ejhs.v28i5.14. PMID: 30607078; PMCID: PMC6308774.

11: Zerfu TA, Biadgilign S. Pregnant mothers have limited knowledge and poor
dietary diversity practices, but favorable attitude towards nutritional
recommendations in rural Ethiopia: evidence from community-based study. BMC
Nutr. 2018 Dec 20;4:43. doi: 10.1186/s40795-018-0251-x. PMID: 32153904; PMCID:
PMC7050941.

12: Samuel S, Darebo T, Desta DT, Mulugeta A. Socio-economic and dietary
diversity characteristics are associated with anemia among pregnant women
attending antenatal care services in public health centers of Kembata Tembaro
Zone, Southern Ethiopia. Food Sci Nutr. 2020 Mar 6;8(4):1978-1986. doi:
10.1002/fsn3.1485. PMID: 32328264; PMCID: PMC7174199.

13: Demilew YM, Alene GD, Belachew T. Dietary practices and associated factors
among pregnant women in West Gojjam Zone, Northwest Ethiopia. BMC Pregnancy
Childbirth. 2020 Jan 6;20(1):18. doi: 10.1186/s12884-019-2702-z. PMID: 31906981;
PMCID: PMC6945405.

14: Diddana TZ. Factors associated with dietary practice and nutritional status
of pregnant women in Dessie town, northeastern Ethiopia: a community-based
cross-sectional study. BMC Pregnancy Childbirth. 2019 Dec 23;19(1):517. doi:
10.1186/s12884-019-2649-0. PMID: 31870426; PMCID: PMC6929309.

15: Zerfu TA, Umeta M, Baye K. Dietary habits, food taboos, and perceptions
towards weight gain during pregnancy in Arsi, rural central Ethiopia: a
qualitative cross-sectional study. J Health Popul Nutr. 2016 Jul 25;35(1):22.
doi: 10.1186/s41043-016-0059-8. PMID: 27456151; PMCID: PMC5025964.

16: Berhe K, Gebrearegay F, Gebremariam H. Prevalence and associated factors of
zinc deficiency among pregnant women and children in Ethiopia: a systematic
review and meta-analysis. BMC Public Health. 2019 Dec 11;19(1):1663. doi:
10.1186/s12889-019-7979-3. PMID: 31829213; PMCID: PMC6907210.

17: Asayehu TT, Lachat C, Henauw S, Gebreyesus SH. Dietary behaviour, food and
nutrient intake of women do not change during pregnancy in Southern Ethiopia.
Matern Child Nutr. 2017 Apr;13(2):e12343. doi: 10.1111/mcn.12343. Epub 2016 Jul
3. PMID: 27373896; PMCID: PMC6866045.

18: Mekonnen T, Dune T, Perz J, Ogbo FA. Trends and Determinants of Antenatal
Care Service Use in Ethiopia between 2000 and 2016. Int J Environ Res Public
Health. 2019 Mar 1;16(5):748. doi: 10.3390/ijerph16050748. PMID: 30832268;
PMCID: PMC6427722.

19: Goshu YA, Yitayew AE. Prevalence and determinant factors of unintended
pregnancy among pregnant women attending antenatal clinics of Addis Zemen
hospital. PLoS One. 2019 Jan 30;14(1):e0210206. doi:
10.1371/journal.pone.0210206. PMID: 30699140; PMCID: PMC6353093.

20: Berhe K, Fseha B, Gebremariam G, Teame H, Etsay N, Welu G, Tsegay T. Risk
factors of anemia among pregnant women attending antenatal care in health
facilities of Eastern Zone of Tigray, Ethiopia, case-control study, 2017/18. Pan
Afr Med J. 2019 Oct 31;34:121. doi: 10.11604/pamj.2019.34.121.15999. PMID:
31934262; PMCID: PMC6945385.

21: Belay S, Astatkie A, Emmelin M, Hinderaker SG. Intimate partner violence and
maternal depression during pregnancy: A community-based cross-sectional study in
Ethiopia. PLoS One. 2019 Jul 31;14(7):e0220003. doi:
10.1371/journal.pone.0220003. PMID: 31365566; PMCID: PMC6668805.

22: Sendeku FW, Azeze GG, Fenta SL. Adherence to iron-folic acid supplementation
among pregnant women in Ethiopia: a systematic review and meta-analysis. BMC
Pregnancy Childbirth. 2020 Mar 4;20(1):138. doi: 10.1186/s12884-020-2835-0.
PMID: 32131751; PMCID: PMC7057669.

23: Mohammed F, Musa A, Amano A. Prevalence and determinants of unintended
pregnancy among pregnant woman attending ANC at Gelemso General Hospital,
Oromiya Region, East Ethiopia: a facility based cross-sectional study. BMC
Womens Health. 2016 Aug 17;16(1):56. doi: 10.1186/s12905-016-0335-1. PMID:
27534851; PMCID: PMC4989486.

24: Desalegn BB, Lambert C, Riedel S, Negese T, Biesalski HK. Ethiopian Orthodox
Fasting and Lactating Mothers: Longitudinal Study on Dietary Pattern and
Nutritional Status in Rural Tigray, Ethiopia. Int J Environ Res Public Health.
2018 Aug 17;15(8):1767. doi: 10.3390/ijerph15081767. PMID: 30126089; PMCID:
PMC6121597.

25: Berhe AK, Muche AA, Fekadu GA, Kassa GM. Birth preparedness and complication
readiness among pregnant women in Ethiopia: a systematic review and Meta-
analysis. Reprod Health. 2018 Oct 29;15(1):182. doi: 10.1186/s12978-018-0624-2.
PMID: 30373598; PMCID: PMC6206720.

26: Gashaw BT, Magnus JH, Scheib B, Solbraekken KN. Community Stakeholders'
Perspectives on Intimate Partner Violence during Pregnancy-A Qualitative Study
from Ethiopia. Int J Environ Res Public Health. 2019 Nov 25;16(23):4694. doi:
10.3390/ijerph16234694. PMID: 31775343; PMCID: PMC6926756.

27: Muche AA, Olayemi OO, Gete YK. Prevalence of gestational diabetes mellitus
and associated factors among women attending antenatal care at Gondar town
public health facilities, Northwest Ethiopia. BMC Pregnancy Childbirth. 2019 Sep
13;19(1):334. doi: 10.1186/s12884-019-2492-3. PMID: 31519151; PMCID: PMC6743162.

28: Workicho A, Belachew T, Ghosh S, Kershaw M, Lachat C, Kolsteren P. Burden
and determinants of undernutrition among young pregnant women in Ethiopia.
Matern Child Nutr. 2019 Jul;15(3):e12751. doi: 10.1111/mcn.12751. Epub 2018 Dec
11. PMID: 30426676; PMCID: PMC7199043.

29: Abay A, Yalew HW, Tariku A, Gebeye E. Determinants of prenatal anemia in
Ethiopia. Arch Public Health. 2017 Nov 6;75:51. doi: 10.1186/s13690-017-0215-7.
PMID: 29142745; PMCID: PMC5674228.

30: Zerfu TA, Pinto E, Baye K. Consumption of dairy, fruits and dark green leafy
vegetables is associated with lower risk of adverse pregnancy outcomes (APO): a
prospective cohort study in rural Ethiopia. Nutr Diabetes. 2018 Sep 20;8(1):52.
doi: 10.1038/s41387-018-0060-y. PMID: 30237477; PMCID: PMC6148027.

31: Alebel A, Kibret GD, Wagnew F, Tesema C, Ferede A, Petrucka P, Bobo FT,
Birhanu MY, Tadesse AA, Eshetie S. Intimate partner violence and associated
factors among pregnant women in Ethiopia: a systematic review and meta-analysis.
Reprod Health. 2018 Dec 4;15(1):196. doi: 10.1186/s12978-018-0637-x. PMID:
30514311; PMCID: PMC6278116.

32: Seifu CN MSc, Whiting SJ PhD, Hailemariam TG MPH. Better-Educated, Older, or
Unmarried Pregnant Women Comply Less with Iron-Folic Acid Supplementation in
Southern Ethiopia. J Diet Suppl. 2020;17(4):442-453. doi:
10.1080/19390211.2019.1629145. Epub 2019 Jun 22. PMID: 31230484.

33: Welderufael AL, Berihu BA, Berhe Y, Magana T, Asfaw S, Gebreselassie K,
Belay E, Kebede H, Mulugeta A. Nutritional status among women whose pregnancy
outcome was afflicted with neural tube defects in Tigray region of Ethiopia.
Brain Dev. 2019 May;41(5):406-412. doi: 10.1016/j.braindev.2018.12.005. Epub
2019 Jan 14. PMID: 30651190.

34: Hailemariam TT, Gebregiorgis YS, Gebremeskel BF, Haile TG, Spitznagle TM.
Physical activity and associated factors among pregnant women in Ethiopia:
facility-based cross-sectional study. BMC Pregnancy Childbirth. 2020 Feb
10;20(1):92. doi: 10.1186/s12884-020-2777-6. PMID: 32041582; PMCID: PMC7011444.

35: Berhe AK, Ilesanmi AO, Aimakhu CO, Bezabih AM. Awareness of pregnancy
induced hypertension among pregnant women in Tigray Regional State, Ethiopia.
Pan Afr Med J. 2020 Mar 11;35:71. doi: 10.11604/pamj.2020.35.71.19351. PMID:
32537074; PMCID: PMC7250223.

36: Abraha A, Myléus A, Byass P, Kahsay A, Kinsman J. The effects of maternal
and child HIV infection on health equity in Tigray Region, Ethiopia, and the
implications for the health system: a case-control study. AIDS Care. 2019
Oct;31(10):1271-1281. doi: 10.1080/09540121.2019.1601670. Epub 2019 Apr 8. PMID:
30957540.

37: Alemu B, Gashu D. Association of maternal anthropometry, hemoglobin and
serum zinc concentration during pregnancy with birth weight. Early Hum Dev. 2020
Mar;142:104949. doi: 10.1016/j.earlhumdev.2019.104949. Epub 2020 Jan 7. PMID:
31923646.

38: Helion Belay AM, Tariku A, Woreta SA, Demissie GD, Asrade G. Anemia and
Associated Factors among Pregnant Women Attending Prenatal Care in Rural Dembia
District, North West Ethiopia: A cross-Sectional Study. Ecol Food Nutr. 2020
Mar-Apr;59(2):154-174. doi: 10.1080/03670244.2019.1680551. Epub 2019 Oct 28.
PMID: 31657236.

39: Azeze GA, Mokonnon TM, Kercho MW. Birth preparedness and complication
readiness practice and influencing factors among women in Sodo town, Wolaita
zone, Southern Ethiopia, 2018; community based cross-sectional study. Reprod
Health. 2019 Mar 29;16(1):39. doi: 10.1186/s12978-019-0703-z. PMID: 30925883;
PMCID: PMC6441218.

40: Yohannes K, Abebe L, Kisi T, Demeke W, Yimer S, Feyiso M, Ayano G. The
prevalence and predictors of domestic violence among pregnant women in Southeast
Oromia, Ethiopia. Reprod Health. 2019 Mar 25;16(1):37. doi:
10.1186/s12978-019-0694-9. PMID: 30909921; PMCID: PMC6434819.

41: Zewdie T, Azale T, Shimeka A, Lakew AM. Self-medication during pregnancy and
associated factors among pregnant women in Goba town, southeast Ethiopia: a
community based cross sectional study. BMC Res Notes. 2018 Oct 10;11(1):713.
doi: 10.1186/s13104-018-3821-8. PMID: 30305180; PMCID: PMC6180449.

42: Lencha B, Ameya G, Baresa G, Minda Z, Ganfure G. Intimate partner violence
and its associated factors among pregnant women in Bale Zone, Southeast
Ethiopia: A cross-sectional study. PLoS One. 2019 May 1;14(5):e0214962. doi:
10.1371/journal.pone.0214962. Erratum in: PLoS One. 2019 Aug 15;14(8):e0221442.
PMID: 31042713; PMCID: PMC6494036.

43: Tsegaye AT, Mengistu M, Shimeka A. Prevalence of unintended pregnancy and
associated factors among married women in west Belessa Woreda, Northwest
Ethiopia, 2016. Reprod Health. 2018 Dec 7;15(1):201. doi:
10.1186/s12978-018-0649-6. PMID: 30526615; PMCID: PMC6286561.

44: Tulu BD, Atomssa EM, Mengist HM. Determinants of anemia among pregnant women
attending antenatal care in Horo Guduru Wollega Zone, West Ethiopia: Unmatched
case-control study. PLoS One. 2019 Oct 31;14(10):e0224514. doi:
10.1371/journal.pone.0224514. PMID: 31671128; PMCID: PMC6822753.

45: Limenih MA, Belay HG, Tassew HA. Birth preparedness, readiness planning and
associated factors among mothers in Farta district, Ethiopia: a cross-sectional
study. BMC Pregnancy Childbirth. 2019 May 15;19(1):171. doi:
10.1186/s12884-019-2325-4. PMID: 31092234; PMCID: PMC6521428.

46: Duko B, Ayano G, Bedaso A. Depression among pregnant women and associated
factors in Hawassa city, Ethiopia: an institution-based cross-sectional study.
Reprod Health. 2019 Feb 28;16(1):25. doi: 10.1186/s12978-019-0685-x. PMID:
30819195; PMCID: PMC6396522.

47: Iyasu A, Ayana Hordofa M, Zeleke H, Leshargie CT. Level and factors
associated with birth preparedness and complication readiness among semi-
pastoral pregnant women in southern Ethiopia, 2016. BMC Res Notes. 2018 Jul
4;11(1):442. doi: 10.1186/s13104-018-3539-7. PMID: 29973269; PMCID: PMC6030774.

48: Ejigu Y, Tadesse B. HIV testing during pregnancy for prevention of mother-
to-child transmission of HIV in Ethiopia. PLoS One. 2018 Aug 9;13(8):e0201886.
doi: 10.1371/journal.pone.0201886. PMID: 30092104; PMCID: PMC6084970.

49: Woldetsadik AM, Ayele AN, Roba AE, Haile GF, Mubashir K. Prevalence of
common mental disorder and associated factors among pregnant women in South-East
Ethiopia, 2017: a community based cross-sectional study. Reprod Health. 2019 Nov
28;16(1):173. doi: 10.1186/s12978-019-0834-2. PMID: 31779669; PMCID: PMC6883571.

50: Tela FG, Bezabih AM, Adhanu AK. Effect of pregnancy weight gain on infant
birth weight among mothers attending antenatal care from private clinics in
Mekelle City, Northern Ethiopia: A facility based follow-up study. PLoS One.
2019 Mar 11;14(3):e0212424. doi: 10.1371/journal.pone.0212424. PMID: 30856197;
PMCID: PMC6411121.

51: Yazie TD, Tebeje MG. An updated systematic review and meta-analysis of the
prevalence of hepatitis B virus in Ethiopia. BMC Infect Dis. 2019 Oct
29;19(1):917. doi: 10.1186/s12879-019-4486-1. PMID: 31664923; PMCID: PMC6820955.

52: Mulugeta AK, Giru BW, Berhanu B, Demelew TM. Knowledge about birth
preparedness and complication readiness and associated factors among
primigravida women in Addis Ababa governmental health facilities, Addis Ababa,
Ethiopia, 2015. Reprod Health. 2020 Jan 29;17(1):15. doi:
10.1186/s12978-020-0861-z. PMID: 31996221; PMCID: PMC6990561.

53: Addila AE, Bisetegn TA, Gete YK, Mengistu MY, Beyene GM. Alcohol consumption
and its associated factors among pregnant women in Sub-Saharan Africa: a
systematic review and meta-analysis' as given in the submission system. Subst
Abuse Treat Prev Policy. 2020 Apr 15;15(1):29. doi: 10.1186/s13011-020-00269-3.
Erratum in: Subst Abuse Treat Prev Policy. 2020 Oct 26;15(1):82. PMID: 32293479;
PMCID: PMC7158038.

54: Dadi AF, Miller ER, Woodman R, Bisetegn TA, Mwanri L. Antenatal depression
and its potential causal mechanisms among pregnant mothers in Gondar town:
application of structural equation model. BMC Pregnancy Childbirth. 2020 Mar
17;20(1):168. doi: 10.1186/s12884-020-02859-2. PMID: 32183726; PMCID:
PMC7079401.

55: Engidaw NA, Mekonnen AG, Amogne FK. Perceived stress and its associated
factors among pregnant women in Bale zone Hospitals, Southeast Ethiopia: a
cross-sectional study. BMC Res Notes. 2019 Jun 24;12(1):356. doi:
10.1186/s13104-019-4383-0. PMID: 31234892; PMCID: PMC6591949.

56: Wubetu AD, Habte S, Dagne K. Prevalence of risky alcohol use behavior and
associated factors in pregnant antenatal care attendees in Debre Berhan,
Ethiopia, 2018. BMC Psychiatry. 2019 Aug 13;19(1):250. doi:
10.1186/s12888-019-2225-1. PMID: 31409311; PMCID: PMC6693166.

57: Gebresilassie B, Belete T, Tilahun W, Berhane B, Gebresilassie S. Timing of
first antenatal care attendance and associated factors among pregnant women in
public health institutions of Axum town, Tigray, Ethiopia, 2017: a mixed design
study. BMC Pregnancy Childbirth. 2019 Sep 18;19(1):340. doi:
10.1186/s12884-019-2490-5. PMID: 31533657; PMCID: PMC6751589.

58: Abdulahi M, Fretheim A, Argaw A, Magnus JH. Adaptation and validation of the
Iowa infant feeding attitude scale and the breastfeeding knowledge questionnaire
for use in an Ethiopian setting. Int Breastfeed J. 2020 Apr 9;15(1):24. doi:
10.1186/s13006-020-00269-w. PMID: 32272963; PMCID: PMC7144343.

59: Wolde HF, Tsegaye AT, Sisay MM. Late initiation of antenatal care and
associated factors among pregnant women in Addis Zemen primary hospital, South
Gondar, Ethiopia. Reprod Health. 2019 May 31;16(1):73. doi:
10.1186/s12978-019-0745-2. PMID: 31151402; PMCID: PMC6544982.

60: Gudeta TA, Regassa TM. Factors Associated with Birth Preparedness and
Complication Readiness Among Pregnant Women in Bench Maji Zone, Southwest
Ethiopia: A Community-Based Cross-Sectional Study. Ethiop J Health Sci. 2019
Sep;29(5):567-576. doi: 10.4314/ejhs.v29i5.6. PMID: 31666777; PMCID: PMC6813274.

61: Gebremedhin S, Samuel A, Mamo G, Moges T, Assefa T. Coverage, compliance and
factors associated with utilization of iron supplementation during pregnancy in
eight rural districts of Ethiopia: a cross-sectional study. BMC Public Health.
2014 Jun 14;14:607. doi: 10.1186/1471-2458-14-607. PMID: 24930036; PMCID:
PMC4073172.

62: Mitiku I, Addissie A, Molla M. Perceptions and experiences of pregnant women
about routine HIV testing and counselling in Ghimbi town, Ethiopia: a
qualitative study. BMC Res Notes. 2017 Feb 16;10(1):101. doi:
10.1186/s13104-017-2423-1. PMID: 28209187; PMCID: PMC5314483.

63: Asresie MB, Dagnew GW. Effect of attending pregnant women's conference on
institutional delivery, Northwest Ethiopia: comparative cross-sectional study.
BMC Pregnancy Childbirth. 2019 Oct 12;19(1):353. doi: 10.1186/s12884-019-2537-7.
PMID: 31606054; PMCID: PMC6790024.

64: Letose F, Admassu B, Tura G. Birth preparedness, complication readiness and
associated factors among pregnant women in Agnuak zone, Southwest Ethiopia: a
community based comparative cross-sectional study. BMC Pregnancy Childbirth.
2020 Feb 3;20(1):72. doi: 10.1186/s12884-020-2766-9. PMID: 32013891; PMCID:
PMC6998184.

65: Woldetensay YK, Belachew T, Biesalski HK, Ghosh S, Lacruz ME, Scherbaum V,
Kantelhardt EJ. The role of nutrition, intimate partner violence and social
support in prenatal depressive symptoms in rural Ethiopia: community based birth
cohort study. BMC Pregnancy Childbirth. 2018 Sep 15;18(1):374. doi:
10.1186/s12884-018-2009-5. PMID: 30219050; PMCID: PMC6139168.

66: Wassihun B, Deribe L, Worede N, Gultie T. Prevalence of disrespect and abuse
of women during child birth and associated factors in Bahir Dar town, Ethiopia.
Epidemiol Health. 2018 Jul 1;40:e2018029. doi: 10.4178/epih.e2018029. PMID:
30056644; PMCID: PMC6178351.

67: Bogale B, Astatkie A, Wakgari N. Effect of Pregnant Mothers' Forum
Participation on Birth Preparedness and Complication Readiness among Pregnant
Women in Dale District, Southern Ethiopia: A Comparative Cross-Sectional Study.
J Pregnancy. 2019 May 5;2019:1429038. doi: 10.1155/2019/1429038. PMID: 31192014;
PMCID: PMC6525880.

68: Kassaw A, Debie A, Geberu DM. Quality of Prenatal Care and Associated
Factors among Pregnant Women at Public Health Facilities of Wogera District,
Northwest Ethiopia. J Pregnancy. 2020 Jan 29;2020:9592124. doi:
10.1155/2020/9592124. PMID: 32411469; PMCID: PMC7204156.

69: Sisay MM, Yirgu R, Gobezayehu AG, Sibley LM. A qualitative study of
attitudes and values surrounding stillbirth and neonatal mortality among
grandmothers, mothers, and unmarried girls in rural Amhara and Oromiya regions,
Ethiopia: unheard souls in the backyard. J Midwifery Womens Health. 2014 Jan;59
Suppl 1:S110-7. doi: 10.1111/jmwh.12156. PMID: 24588912.

70: Goshu YA, Yitayew AE. Malaria knowledge and its associated factors among
pregnant women attending antenatal clinic of Adis Zemen Hospital, North-western
Ethiopia, 2018. PLoS One. 2019 Jan 10;14(1):e0210221. doi:
10.1371/journal.pone.0210221. PMID: 30629651; PMCID: PMC6328161.

71: Bekela MB, Shimbre MS, Gebabo TF, Geta MB, Tonga AT, Zeleke EA, Sidemo NB,
Getnet AB. Determinants of Low Birth Weight among Newborns Delivered at Public
Hospitals in Sidama Zone, South Ethiopia: Unmatched Case-Control Study. J
Pregnancy. 2020 Apr 16;2020:4675701. doi: 10.1155/2020/4675701. PMID: 32351737;
PMCID: PMC7182981.

72: Endeshaw M, Abebe F, Bedimo M, Asart A. Diet and Pre-eclampsia: A
Prospective Multicentre Case-Control Study in Ethiopia. Midwifery. 2015
Jun;31(6):617-24. doi: 10.1016/j.midw.2015.03.003. Epub 2015 Mar 10. PMID:
25862389.

73: Abdulwadud OA, Snow ME. Interventions in the workplace to support
breastfeeding for women in employment. Cochrane Database Syst Rev. 2012 Oct
17;10(10):CD006177. doi: 10.1002/14651858.CD006177.pub3. PMID: 23076920; PMCID:
PMC7388861.

74: Gultie T, Ayele G, Tariku B, Kondale M, Zerdo Z, Merdekiyos B, Tsalla T,
Kote M, Bekele A, Shigaz M, Gebremichael G, Gebremeskel F, Baharu A. Trend of
declining bed net utilization among pregnant women in Ethiopia: new data from
the Arba Minch Health and Demographic Surveillance System, 2010-2016. Malar J.
2020 Apr 8;19(1):142. doi: 10.1186/s12936-020-03211-x. PMID: 32268903; PMCID:
PMC7140317.

75: Tesfaye G, Chojenta C, Smith R, Loxton D. Delaying factors for maternal
health service utilization in eastern Ethiopia: A qualitative exploratory study.
Women Birth. 2020 May;33(3):e216-e226. doi: 10.1016/j.wombi.2019.04.006. Epub
2019 May 3. PMID: 31060984.

76: Hailemariam TG, Nathan S, Seifu CN, Rawstorne P. Uptake of couples HIV
testing and counselling among heterosexual couples in Sub-Saharan Africa: a
systematic review and meta-analysis. AIDS Care. 2020 Feb;32(2):137-147. doi:
10.1080/09540121.2019.1619667. Epub 2019 May 22. PMID: 31116028.

77: Yesuf DA, Abdissa LT, Gerbi EA, Tola EK. Prevalence of intestinal parasitic
infection and associated factors among pregnant women attending antenatal care
at public health facilities in Lalo Kile district, Oromia, Western Ethiopia. BMC
Res Notes. 2019 Nov 8;12(1):735. doi: 10.1186/s13104-019-4781-3. PMID: 31703749;
PMCID: PMC6839149.

78: Asrat T, Baraki N, Assefa N, Alemkere G. Birth Preparedness among Women Who
Gave Birth in the Last Twelve Months in Jardega Jarte District, Western
Ethiopia. J Pregnancy. 2019 Apr 1;2019:6473725. doi: 10.1155/2019/6473725. PMID:
31057969; PMCID: PMC6463589.

79: Mekuriaw B, Belayneh Z, Yitayih Y. Magnitude of Khat use and associated
factors among women attending antenatal care in Gedeo zone health centers,
southern Ethiopia: a facility based cross sectional study. BMC Public Health.
2020 Jan 28;20(1):110. doi: 10.1186/s12889-019-8026-0. PMID: 31992259; PMCID:
PMC6988234.

80: Girma S, Fikadu T, Agdew E, Haftu D, Gedamu G, Dewana Z, Getachew B. Factors
associated with low birthweight among newborns delivered at public health
facilities of Nekemte town, West Ethiopia: a case control study. BMC Pregnancy
Childbirth. 2019 Jul 2;19(1):220. doi: 10.1186/s12884-019-2372-x. PMID:
31266469; PMCID: PMC6604438.

81: Sibley LM, Spangler SA, Barry D, Tesfaye S, Desta BF, Gobezayehu AG. A
regional comparison of distribution strategies and women's awareness, receipt,
and use of misoprostol to prevent postpartum hemorrhage in rural Amhara and
Oromiya regions of Ethiopia. J Midwifery Womens Health. 2014 Jan;59 Suppl
1:S73-82. doi: 10.1111/jmwh.12136. PMID: 24588919.

82: Gebremariam AD, Tiruneh SA, Abate BA, Engidaw MT, Asnakew DT. Adherence to
iron with folic acid supplementation and its associated factors among pregnant
women attending antenatal care follow up at Debre Tabor General Hospital,
Ethiopia, 2017. PLoS One. 2019 Jan 7;14(1):e0210086. doi:
10.1371/journal.pone.0210086. PMID: 30615646; PMCID: PMC6322725.

83: Asefa A, Bekele D. Status of respectful and non-abusive care during
facility-based childbirth in a hospital and health centers in Addis Ababa,
Ethiopia. Reprod Health. 2015 Apr 16;12:33. doi: 10.1186/s12978-015-0024-9.
PMID: 25890317; PMCID: PMC4403719.

84: Forbes F, Wynter K, Wade C, Zeleke BM, Fisher J. Male partner attendance at
antenatal care and adherence to antenatal care guidelines: secondary analysis of
2011 Ethiopian demographic and health survey data. BMC Pregnancy Childbirth.
2018 May 9;18(1):145. doi: 10.1186/s12884-018-1775-4. PMID: 29743039; PMCID:
PMC5944090.

85: Kumera G, Haile K, Abebe N, Marie T, Eshete T. Anemia and its association
with coffee consumption and hookworm infection among pregnant women attending
antenatal care at Debre Markos Referral Hospital, Northwest Ethiopia. PLoS One.
2018 Nov 8;13(11):e0206880. doi: 10.1371/journal.pone.0206880. PMID: 30408080;
PMCID: PMC6224100.

86: Vermeiden T, Braat F, Medhin G, Gaym A, van den Akker T, Stekelenburg J.
Factors associated with intended use of a maternity waiting home in Southern
Ethiopia: a community-based cross-sectional study. BMC Pregnancy Childbirth.
2018 Jan 19;18(1):38. doi: 10.1186/s12884-018-1670-z. PMID: 29351786; PMCID:
PMC5775531.

87: Gebremedhin S, Enquselassie F, Umeta M. Prevalence of prenatal zinc
deficiency and its association with socio-demographic, dietary and health care
related factors in rural Sidama, Southern Ethiopia: a cross-sectional study. BMC
Public Health. 2011 Nov 29;11:898. doi: 10.1186/1471-2458-11-898. PMID:
22126192; PMCID: PMC3239408.

88: Kassa ZY, Awraris T, Daba AK, Tenaw Z. Compliance with iron folic acid and
associated factors among pregnant women through pill count in Hawassa city,
South Ethiopia: a community based cross-sectional study. Reprod Health. 2019 Feb
8;16(1):14. doi: 10.1186/s12978-019-0679-8. PMID: 30736812; PMCID: PMC6367743.

89: Habtamu Belete A, Alemayehu Assega M, Alemu Abajobir A, Abebe Belay Y,
Kassahun Tariku M. Prevalence of antenatal depression and associated factors
among pregnant women in Aneded woreda, North West Ethiopia: a community based
cross-sectional study. BMC Res Notes. 2019 Oct 30;12(1):713. doi:
10.1186/s13104-019-4717-y. PMID: 31666120; PMCID: PMC6822359.

90: Kahsay ZH, Hiluf MK, Shamie R, Tadesse Y, Bazzano AN. Pregnant Women's
Intentions to Deliver at a Health Facility in the Pastoralist Communities of
Afar, Ethiopia: An Application of the Health Belief Model. Int J Environ Res
Public Health. 2019 Mar 11;16(5):888. doi: 10.3390/ijerph16050888. PMID:
30862098; PMCID: PMC6427120.

91: Ahmed S, Hassen K, Wakayo T. A health facility based case-control study on
determinants of low birth weight in Dassie town, Northeast Ethiopia: the role of
nutritional factors. Nutr J. 2018 Nov 6;17(1):103. doi:
10.1186/s12937-018-0409-z. PMID: 30400909; PMCID: PMC6220456.

92: Bang KS, Chae SM, Lee I, Yu J, Kim J. Effects of a Community Outreach
Program for Maternal Health and Family Planning in Tigray, Ethiopia. Asian Nurs
Res (Korean Soc Nurs Sci). 2018 Sep;12(3):223-230. doi:
10.1016/j.anr.2018.08.007. Epub 2018 Sep 4. PMID: 30193883.

93: Weldearegawi GG, Teklehaimanot BF, Gebru HT, Gebrezgi ZA, Tekola KB, Baraki
MF. Determinants of late antenatal care follow up among pregnant women in Easter
zone Tigray, Northern Ethiopia, 2018: unmatched case-control study. BMC Res
Notes. 2019 Nov 19;12(1):752. doi: 10.1186/s13104-019-4789-8. PMID: 31744531;
PMCID: PMC6862862.

94: Tarekegn M, Baru A, Seme A. Levels of option B+ ART drugs adherence and
associated factors among pregnant women following ART services at public health
facilities of East Shawa Zone, Oromia, Ethiopia. Sex Reprod Healthc. 2019
Dec;22:100459. doi: 10.1016/j.srhc.2019.100459. Epub 2019 Aug 13. PMID:
31442747.

95: Berhanu G, Mekonnen S, Sisay M. Prevalence of stunting and associated
factors among preschool children: A community based comparative cross sectional
study in Ethiopia. BMC Nutr. 2018 Jul 5;4:28. doi: 10.1186/s40795-018-0236-9.
PMID: 32153889; PMCID: PMC7050938.

96: Abriha A, Yesuf ME, Wassie MM. Prevalence and associated factors of anemia
among pregnant women of Mekelle town: a cross sectional study. BMC Res Notes.
2014 Dec 9;7:888. doi: 10.1186/1756-0500-7-888. PMID: 25487251; PMCID:
PMC4295569.

97: Fekadu E, Yigzaw G, Gelaye KA, Ayele TA, Minwuye T, Geneta T, Teshome DF.
Prevalence of domestic violence and associated factors among pregnant women
attending antenatal care service at University of Gondar Referral Hospital,
Northwest Ethiopia. BMC Womens Health. 2018 Aug 14;18(1):138. doi:
10.1186/s12905-018-0632-y. PMID: 30107793; PMCID: PMC6092801.

98: Jima D, Getachew A, Bilak H, Steketee RW, Emerson PM, Graves PM, Gebre T,
Reithinger R, Hwang J; Ethiopia Malaria Indicator Survey Working Group. Malaria
indicator survey 2007, Ethiopia: coverage and use of major malaria prevention
and control interventions. Malar J. 2010 Feb 24;9:58. doi:
10.1186/1475-2875-9-58. PMID: 20178654; PMCID: PMC2841196.

99: Moges NA, Kassa GM, Boneya DJ. Rate of HIV transmission and associated
factors among HIV-exposed infants in selected health facilities of East and West
Gojjam Zones, Northwest Ethiopia; retrospective cohort study. BMC Infect Dis.
2017 Jul 6;17(1):475. doi: 10.1186/s12879-017-2578-3. PMID: 28683718; PMCID:
PMC5501065.

100: Ewunetie AA, Munea AM, Meselu BT, Simeneh MM, Meteku BT. DELAY on first
antenatal care visit and its associated factors among pregnant women in public
health facilities of Debre Markos town, North West Ethiopia. BMC Pregnancy
Childbirth. 2018 May 16;18(1):173. doi: 10.1186/s12884-018-1748-7. PMID:
29769122; PMCID: PMC5956942.

101: Hailu M, Gebremariam A, Alemseged F, Deribe K. Birth preparedness and
complication readiness among pregnant women in Southern Ethiopia. PLoS One.
2011;6(6):e21432. doi: 10.1371/journal.pone.0021432. Epub 2011 Jun 22. PMID:
21731747; PMCID: PMC3120869.

102: Getachew M, Abay M, Zelalem H, Gebremedhin T, Grum T, Bayray A. Magnitude
and factors associated with adherence to Iron-folic acid supplementation among
pregnant women in Eritrean refugee camps, northern Ethiopia. BMC Pregnancy
Childbirth. 2018 Apr 5;18(1):83. doi: 10.1186/s12884-018-1716-2. PMID: 29621996;
PMCID: PMC5887183.

103: Belay E, Endrias A, Alem B, Endris K. Hematological responses to iron-
folate supplementation and its determinants in pregnant women attending
antenatal cares in Mekelle City, Ethiopia. PLoS One. 2018 Oct 1;13(10):e0204791.
doi: 10.1371/journal.pone.0204791. Erratum in: PLoS One. 2019 Feb
22;14(2):e0212713. PMID: 30273373; PMCID: PMC6166965.

104: Gebreselassie SG, Gase FE, Deressa MU. Prevalence and correlates of
prenatal vitamin A deficiency in rural Sidama, Southern Ethiopia. J Health Popul
Nutr. 2013 Jun;31(2):185-94. doi: 10.3329/jhpn.v31i2.16382. PMID: 23930336;
PMCID: PMC3702339.

105: Malaju MT, Alene GD. Assessment of utilization of provider-initiated HIV
testing and counseling as an intervention for prevention of mother to child
transmission of HIV and associated factors among pregnant women in Gondar town,
North West Ethiopia. BMC Public Health. 2012 May 11;12:226. doi:
10.1186/1471-2458-12-226. PMID: 22440018; PMCID: PMC3350437.

106: Gebre M, Gebremariam A, Abebe TA. Birth Preparedness and Complication
Readiness among Pregnant Women in Duguna Fango District, Wolayta Zone, Ethiopia.
PLoS One. 2015 Sep 17;10(9):e0137570. doi: 10.1371/journal.pone.0137570. PMID:
26379231; PMCID: PMC4574761.

107: Endeshaw M, Abebe F, Worku S, Menber L, Assress M, Assefa M. Obesity in
young age is a risk factor for preeclampsia: a facility based case-control
study, northwest Ethiopia. BMC Pregnancy Childbirth. 2016 Aug 19;16:237. doi:
10.1186/s12884-016-1029-2. PMID: 27543276; PMCID: PMC4992278.

108: Haftu A, Hagos H, Mehari MA, G/Her B. Pregnant women adherence level to
antenatal care visit and its effect on perinatal outcome among mothers in Tigray
Public Health institutions, 2017: cohort study. BMC Res Notes. 2018 Dec
7;11(1):872. doi: 10.1186/s13104-018-3987-0. PMID: 30526644; PMCID: PMC6286528.

109: Andarge E, Nigussie A, Wondafrash M. Factors associated with birth
preparedness and complication readiness in Southern Ethiopia: a community based
cross-sectional study. BMC Pregnancy Childbirth. 2017 Dec 8;17(1):412. doi:
10.1186/s12884-017-1582-3. PMID: 29216830; PMCID: PMC5721538.

110: Teklesilasie W, Deressa W. Husbands' involvement in antenatal care and its
association with women's utilization of skilled birth attendants in Sidama zone,
Ethiopia: a prospective cohort study. BMC Pregnancy Childbirth. 2018 Aug
3;18(1):315. doi: 10.1186/s12884-018-1954-3. PMID: 30075708; PMCID: PMC6091095.

111: Bhargava A. Desired family size, family planning and fertility in Ethiopia.
J Biosoc Sci. 2007 May;39(3):367-81. doi: 10.1017/S0021932006001593. Epub 2006
Aug 23. PMID: 16928286.

112: Alemu YM, Habtewold TD, Alemu SM. Mother's knowledge on prevention of
mother-to-child transmission of HIV, Ethiopia: A cross sectional study. PLoS
One. 2018 Sep 11;13(9):e0203043. doi: 10.1371/journal.pone.0203043. PMID:
30204752; PMCID: PMC6133350.

113: Kruk ME, Riley PL, Palma AM, Adhikari S, Ahoua L, Arnaldo C, Belo DF,
Brusamento S, Cumba LI, Dziuban EJ, El-Sadr WM, Gutema Y, Habtamu Z, Heller T,
Kidanu A, Langa J, Mahagaja E, McCarthy CF, Melaku Z, Shodell D, Tsiouris F,
Young PR, Rabkin M. How Can the Health System Retain Women in HIV Treatment for
a Lifetime? A Discrete Choice Experiment in Ethiopia and Mozambique. PLoS One.
2016 Aug 23;11(8):e0160764. doi: 10.1371/journal.pone.0160764. PMID: 27551785;
PMCID: PMC4994936.

114: Kaso M, Addisse M. Birth preparedness and complication readiness in Robe
Woreda, Arsi Zone, Oromia Region, Central Ethiopia: a cross-sectional study.
Reprod Health. 2014 Jul 20;11:55. doi: 10.1186/1742-4755-11-55. PMID: 25038820;
PMCID: PMC4118259.

115: Haileslassie K, Mulugeta A, Girma M. Feeding practices, nutritional status
and associated factors of lactating women in Samre Woreda, South Eastern Zone of
Tigray, Ethiopia. Nutr J. 2013 Mar 1;12:28. doi: 10.1186/1475-2891-12-28. PMID:
23452646; PMCID: PMC3599359.

116: Abebe H, Abebe Y, Loha E, Stoecker BJ. Consumption of vitamin A rich foods
and dark adaptation threshold of pregnant women at Damot Sore District,
Wolayita, Southern Ethiopia. Ethiop J Health Sci. 2014 Jul;24(3):219-26. doi:
10.4314/ejhs.v24i3.5. PMID: 25183928; PMCID: PMC4141225.

117: Donner A, Belemvire A, Johns B, Mangam K, Fiekowsky E, Gunn J, Hayden M,
Ernst K. Equal Opportunity, Equal Work: Increasing Women's Participation in the
U.S. President's Malaria Initiative Africa Indoor Residual Spraying Project.
Glob Health Sci Pract. 2017 Dec 28;5(4):603-616. doi: 10.9745/GHSP-D-17-00189.
PMID: 29242251; PMCID: PMC5752607.

118: Maseresha N, Woldemichael K, Dube L. Knowledge of obstetric danger signs
and associated factors among pregnant women in Erer district, Somali region,
Ethiopia. BMC Womens Health. 2016 Jun 6;16:30. doi: 10.1186/s12905-016-0309-3.
PMID: 27265154; PMCID: PMC4893837.

119: Roba KT, O'Connor TP, Belachew T, O'Brien NM. Seasonal variation in
nutritional status and anemia among lactating mothers in two agro-ecological
zones of rural Ethiopia: A longitudinal study. Nutrition. 2015
Oct;31(10):1213-8. doi: 10.1016/j.nut.2015.03.007. Epub 2015 Apr 3. PMID:
26238533.

120: Tessema M, Belachew T, Ersino G. Feeding patterns and stunting during early
childhood in rural communities of Sidama, South Ethiopia. Pan Afr Med J. 2013
Feb 26;14:75. doi: 10.11604/pamj.2013.14.75.1630. PMID: 23646211; PMCID:
PMC3641921.

121: Nega D, Dana D, Tefera T, Eshetu T. Prevalence and predictors of
asymptomatic malaria parasitemia among pregnant women in the rural surroundings
of Arbaminch Town, South Ethiopia. PLoS One. 2015 Apr 7;10(4):e0123630. doi:
10.1371/journal.pone.0123630. PMID: 25849587; PMCID: PMC4388389.

122: Semahegn A, Belachew T, Abdulahi M. Domestic violence and its predictors
among married women in reproductive age in Fagitalekoma Woreda, Awi zone, Amhara
regional state, North Western Ethiopia. Reprod Health. 2013 Dec 5;10:63. doi:
10.1186/1742-4755-10-63. PMID: 24308763; PMCID: PMC3879008.

123: Assefa A. A three year retrospective study on seroprevalence of syphilis
among pregnant women at Gondar University Teaching Hospital, Ethiopia. Afr
Health Sci. 2014 Mar;14(1):119-24. doi: 10.4314/ahs.v14i1.18. PMID: 26060467;
PMCID: PMC4449084.

124: Asefa A, Beyene H. Awareness and knowledge on timing of mother-to-child
transmission of HIV among antenatal care attending women in Southern Ethiopia: a
cross sectional study. Reprod Health. 2013 Dec 13;10:66. doi:
10.1186/1742-4755-10-66. PMID: 24330487; PMCID: PMC3866506.

125: Alemu YM, Ambaw F, Wilder-Smith A. Utilization of HIV testing services
among pregnant mothers in low income primary care settings in northern Ethiopia:
a cross sectional study. BMC Pregnancy Childbirth. 2017 Jun 24;17(1):199. doi:
10.1186/s12884-017-1389-2. PMID: 28646888; PMCID: PMC5483315.

126: Birhane T, Assefa Tessema G, Addis Alene K, Dadi AF. Knowledge of pregnant
women on mother-to-child transmission of HIV in Meket District, Northeast
Ethiopia. J Pregnancy. 2015;2015:960830. doi: 10.1155/2015/960830. Epub 2015 Feb
9. PMID: 25741447; PMCID: PMC4337054.

127: Family Planning Guidance Association of Ethiopia. Unsafe / illegal abortion
in Ethiopia. Afr J Fertil Sexual Reprod Heal. 1996 Mar;1(1):68-71. PMID:
12159503.

128: Sundaram A, Vlassoff M, Bankole A, Remez L, Gebrehiwot Y. Benefits of
meeting the contraceptive needs of Ethiopian women. Issues Brief (Alan
Guttmacher Inst). 2010 Jul;(1):1-8. PMID: 20653093.

129: Fanta W, Worku A. Determinants for refusal of HIV testing among women
attending for antenatal care in Gambella Region, Ethiopia. Reprod Health. 2012
Jul 26;9:8. doi: 10.1186/1742-4755-9-8. PMID: 22834566; PMCID: PMC3453494.

130: Tadesse E, Afework S, Surafiel Y, Mehari LB. Determinants of perinatal
deaths: a five-year retrospective survey at Tikur Anbessa Teaching Hospital. J
Obstet Gynaecol East Cent Africa. 1989;8(1):15-7. PMID: 12316079.

131: Kigotho AW. Another HIV-1 trial loses placebo control. Lancet. 1997 Dec
20-27;350(9094):1831. doi: 10.1016/S0140-6736(05)63659-8. PMID: 9428264.

132: Klein M. From birth hut to the Garden of Eden. Midwifery Today Int Midwife.
2003 Summer;(66):24-6. PMID: 12848037.
133:	Abebe H, Abebe Y, Loha E, Stoecker BJ. Consumption of vitamin A rich foods and dark adaptation threshold of pregnant women at Damot Sore District, Wolayita, Southern Ethiopia. Ethiop J Health Sci. 2014;24(3):219-26.
134:	Acharya D, Singh JK, Kadel R, Yoo SJ, Park JH, Lee K. Maternal Factors and Utilization of the Antenatal Care Services during Pregnancy Associated with Low Birth Weight in Rural Nepal: Analyses of the Antenatal Care and Birth Weight Records of the MATRI-SUMAN Trial. Int J Environ Res Public Health. 2018;15(11).
135:	Alemu B, Gashu D, Gebremedhin S, Enquselassie F, Umeta M. Association of maternal anthropometry, hemoglobin and serum zinc concentration during pregnancy with birth weight
Prevalence of prenatal zinc deficiency and its association with socio-demographic, dietary and health care related factors in rural Sidama, Southern Ethiopia: a cross-sectional study. Early Hum Dev. 2020;142:104949.
136:	Belachew T, Lindstrom D, Gebremariam A, Hogan D, Lachat C, Huybregts L, et al. Food insecurity, food based coping strategies and suboptimal dietary practices of adolescents in Jimma zone Southwest Ethiopia. PloS one. 2013;8(3).
137:	Black RE, Allen LH, Bhutta ZA, Caulfield LE, De Onis M, Ezzati M, et al. Maternal and child undernutrition: global and regional exposures and health consequences. The lancet. 2008;371(9608):243-60.
138:	Chia AR, Chen LW, Lai JS, Wong CH, Neelakantan N, van Dam RM, et al. Maternal Dietary Patterns and Birth Outcomes: A Systematic Review and Meta-Analysis. Adv Nutr. 2019;10(4):685-95.
139:	Daba G, Beyene F, Garoma W, Fekadu H. Assessment of nutritional practices of pregnant mothers on maternal nutrition and associated factors in Guto Gida Woreda, east Wollega zone, Ethiopia. Science, Technology and Arts Research Journal. 2013;2(3):105-13.
140:	Delil R, Tamiru D, Zinab B. Dietary Diversity and Its Association with Anemia among Pregnant Women Attending Public Health Facilities in South Ethiopia. Ethiop J Health Sci. 2018;28(5):625-34.
141:	Desta M, Kassie B, Chanie H, Mulugeta H, Yirga T, Temesgen H, et al. Adherence of iron and folic acid supplementation and determinants among pregnant women in Ethiopia: a systematic review and meta-analysis. Reprod Health. 2019;16.
142:	Diana R, Khomsan A, Anwar F, Christianti DF, Kusuma R, Rachmayanti RD. Dietary Quantity and Diversity among Anemic Pregnant Women in Madura Island, Indonesia. J Nutr Metab. 2019;2019.
143:	Evans C, Hutchinson J, Christian M, Hancock N, Cade J. Measures of low food variety and poor dietary quality in a cross-sectional study of London school children. European journal of clinical nutrition. 2018;72(11):1497-505.
144:	Gebreselassie SG, Gase FE, Deressa MU. Prevalence and correlates of prenatal vitamin A deficiency in rural Sidama, Southern Ethiopia. J Health Popul Nutr. 2013;31(2):185-94.
145:	Haji Y, Fogarty AW, Deressa W, Abrha S, Tadesse E, Atey TM, et al. Prevalence and associated factors of malaria among febrile children in Ethiopia: A cross-sectional health facility-based study
Availability and affordability of priority life-saving medicines for under-five children in health facilities of Tigray region, northern Ethiopia. Acta tropica. 2016;155(1):63-70.
146:	Harika R, Faber M, Samuel F, Kimiywe J, Mulugeta A, Eilander A. Micronutrient Status and Dietary Intake of Iron, Vitamin A, Iodine, Folate and Zinc in Women of Reproductive Age and Pregnant Women in Ethiopia, Kenya, Nigeria and South Africa: A Systematic Review of Data from 2005 to 2015. Nutrients. 2017;9(10).
147:	Induced Abortion and Postabortion Care in Ethiopia I. retrived appril 20, 2020: https://www.ipas.org/resources/induced-abortion-and-postabortion-care-in-ethiopia. 2017.
148:	Kumera G, Gedle D, Alebel A, Feyera F, Eshetie S. Undernutrition and its association with socio-demographic, anemia and intestinal parasitic infection among pregnant women attending antenatal care at the University of Gondar Hospital, Northwest Ethiopia. Matern Health Neonatol Perinatol. 2018;4.
149:	Mekonnen A, Terefe W, Belachew AB, Adhanu AK, Gezae KE. Prevalence and Associated Factors of Zinc Deficiency Among Pregnant Women Attending Antenatal Care at Gambella Hospital, Gambella, Ethiopia, 2018. American Journal of Life Sciences. 2019;7(5):91-9.
150:	Nunn RL, Kehoe SH, Chopra H, Sahariah SA, Gandhi M, Di Gravio C, et al. Dietary micronutrient intakes among women of reproductive age in Mumbai slums. Eur J Clin Nutr. 2019;73(11):1536-45.
151:	Saaka M, Rauf AA. Role of dietary diversity in ensuring adequate haematological status during pregnancy. International Journal of Medical Research & Health Sciences. 2015;4(4):749-55.
152:	Samuel S, Darebo T, Desta DT, Mulugeta A. Socio‐economic and dietary diversity characteristics are associated with anemia among pregnant women attending antenatal care services in public health centers of Kembata Tembaro Zone, Southern Ethiopia. Food Science & Nutrition. 2020;8(4):1978-86.
153:	Seyoum Y, Humblot C, Nicolas G, Thomas M, Baye K. Iron deficiency and anemia in adolescent girls consuming predominantly plant-based diets in rural Ethiopia. Sci Rep. 2019;9.
154:	Shenka A, Damena M, Abdo M, Roba KT. Dietary Diversity and Nutritional Status of Pregnant Women Attending Public Hospitals in Dire Dawa City Administration, Eastern Ethiopia. East African Journal of Health and Biomedical Sciences. 2018;2(1):10-7.
156:	Shiferaw M, Alemu M, Tedla K, Tadesse D, Bayissa S, Bugssa G. The Prevalence of Malaria in Tselemti Wereda, North Ethiopia: A Retrospective Study. Ethiop J Health Sci. 2018;28(5):539-46.
157:	Solomon D, Aderaw Z, Tegegne TK. Minimum dietary diversity and associated factors among children aged 6–23 months in Addis Ababa, Ethiopia. International journal for equity in health. 2017;16(1):181.
158:	Tela FG, Bezabih AM, Adhanu AK, Tekola KB. Fetal macrosomia and its associated factors among singleton live-births in private clinics in Mekelle city, Tigray, Ethiopia. BMC Pregnancy Childbirth. 2019;19.
159:	Tolera B, Mideksa S, Dida N. Assessment of dietary practice and associated factors among pregnant mother in Ambo District, West Shoa, Oromia, Ethiopia, 2018. Ethiopian Journal of Reproductive Health. 2018;10(4).
160:	Wang Z, Xing M, Zhu W, Mao G, Mo Z, Wang Y, et al. Iodine Deficiency in Zhejiang Pregnant Women in the Context of Universal Salt Iodization Programme. Sci Rep. 2018;8.
161:	Welderufael AL, Berihu BA, Berhe Y, Magana T, Asfaw S, Gebreselassie K, et al. Nutritional status among women whose pregnancy outcome was afflicted with neural tube defects in Tigray region of Ethiopia. Brain and Development. 2019;41(5):406-12.
162:	Welderufael AL, Berihu BA, Berhe Y, Magana T, Asfaw S, Gebreselassie K, et al. Nutritional status among women whose pregnancy outcome was afflicted with neural tube defects in Tigray region of Ethiopia
Factors associated with dietary practice and nutritional status of pregnant women in Dessie town, northeastern Ethiopia: a community-based cross-sectional study. Brain Dev. 2019;41(5):406-12.
163:	Workicho A, Belachew T, Ghosh S, Kershaw M, Lachat C, Kolsteren P, et al. Burden and determinants of undernutrition among young pregnant women in Ethiopia
Pregnant mothers have limited knowledge and poor dietary diversity practices, but favorable attitude towards nutritional recommendations in rural Ethiopia: evidence from community-based study. Matern Child Nutr. 2019;15(3):e12751.
164:	Yeneabat T, Adugna H, Asmamaw T, Wubetu M, Admas M, Hailu G, et al. Maternal dietary diversity and micronutrient adequacy during pregnancy and related factors in East Gojjam Zone, Northwest Ethiopia, 2016. BMC Pregnancy Childbirth. 2019;19(1):173.
165:	Zerfu TA, Pinto E, Baye K. Consumption of dairy, fruits and dark green leafy vegetables is associated with lower risk of adverse pregnancy outcomes (APO): a prospective cohort study in rural Ethiopia. Nutr Diabetes. 2018;8(1):52.
166:	Zerfu TA, Umeta M, Baye K, Helion Belay AM, Tariku A, Woreta SA, et al. Dietary diversity during pregnancy is associated with reduced risk of maternal anemia, preterm delivery, and low birth weight in a prospective cohort study in rural Ethiopia
Anemia and Associated Factors among Pregnant Women Attending Prenatal Care in Rural Dembia District, North West Ethiopia: A cross-Sectional Study
Prevalence of gestational diabetes mellitus and associated factors among women attending antenatal care at Gondar town public health facilities, Northwest Ethiopia. Am J Clin Nutr. 2016;103(6):1482-8.
Baytekus A, Tariku A, Debie A. Clinical vitamin-A deficiency and associated factors among pregnant and lactating women in Northwest Ethiopia: a community-based cross-sectional study. BMC Pregnancy Childbirth. 2019;19.
167:	Birhanu TT, Tadesse AW. Food Insecurity and Mental Distress among Mothers in Rural Tigray and SNNP Regions, Ethiopia. Psychiatry J. 2019;2019.
168:	Dadi AF, Desyibelew HD. Undernutrition and its associated factors among pregnant mothers in Gondar town, Northwest Ethiopia. PLoS One. 2019;14(4).
179:Desta M, Akibu M, Tadese M, Tesfaye M. Dietary Diversity and Associated Factors among Pregnant Women Attending Antenatal Clinic in Shashemane, Oromia, Central Ethiopia: A Cross-Sectional Study. J Nutr Metab. 2019;2019:3916864.
170:	Gebreselassie SG, Gase FE, Deressa MU. Prevalence and correlates of prenatal vitamin A deficiency in rural Sidama, Southern Ethiopia. J Health Popul Nutr. 2013;31(2):185-94.
